# Supplementary material for: Non-conditioned bone marrow chimeric mouse generation using culture-based enrichment of hematopoietic stem and progenitor cells
Source: Nat Commun. 2021 Jun 11;12:3568. doi: 10.1038/s41467-021-23763-z (PMC8195984; doi:10.1038/s41467-021-23763-z)
Supplement: Supplementary file 4 — Source Data [file 41467_2021_23763_MOESM4_ESM.xlsx]

## Sheet: F1B
	Total			KL
Day 0	3500000	3500000	3500000	2800000	2850000	3000000
Day 7	6520000	6200000	6800000	5600000	5000000	5800000
Day14	12228000	10540000	10352000	9200000	8600000	8250000
Day21	15050000	12500000	14090000	13000000	10000000	12000000
Day28	22500000	19500000	20000000	19500000	17500000	17200000

## Sheet: F1C
	Total			Lin-			KL			KSL			CD150+KSL
Day 0	86	78	77	73.7143	71.3143	69.3	68.8	63.5143	66	6.88	5.34857	5.61	5.40571	4.45714	5.28
Day 7	88	86	90	84.0859	80.4516	82.0588	75.5828	69.3548	76.7647	13.4969	10.8194	10.8529	1.14724	9.9871	9.79412
Day 14	89	92	96	78.6065	82.9222	78.8254	66.9611	75.0664	76.507	22.199	14.8387	14.8377	16.0124	13.5294	13.4467
Day 21	94	95	97	87.4419	83.6	86.0539	81.196	76	82.6118	15.6146	19	24.0951	14.0532	15.048	22.0298
Day 28	97	97	98	86.2222	89.5385	93.1	84.0667	87.0513	84.28	28.0222	24.8718	31.36	25.0044	23.6282	26.95

## Sheet: F1D
	Fresh					Expanded
Week 4	55.7	63.3	55	64.2	51.2	83.4	83.6	76.7	73.4	76.6
Week 8	54.7	55.9	63.1	59	44.8	84.5	78.4	77.7	75.5	61
Week 12	62.3	45.5	59.2	66.3	57.8	64.2	70.2	75.6	82.2	74.5
Week 16	55.8	64.2	55.7	68	62.9	77.3	64.2	76.4	73.2	74.2

## Sheet: F1E
Myeloid cell
	Fresh					Expanded
4	25.4	31.6	34.1	29.6	35.5	35.6	29.9	32.1	18.6	30
8	34.4	57.9	38.9	42.2	40.2	35.8	44.2	48.3	54.4	52
12	40.2	45.7	38.7	48.6	47.6	44.3	42.1	39.8	41.1	68.6
16	29	49.7	42.5	48.1	43.4	49.4	42.1	35.6	44.4	51.5
T cell
	Fresh					Expanded
4	22.3	14.7	17.7	20.4	12.1	12.5	9.6	12.5	14.7	8.6
8	22.8	11.5	12.6	12.2	12.9	11.7	9.9	10.8	15.4	13.2
12	20.5	20.4	17.9	22.2	14.8	18.6	20.5	16.5	17.7	21.1
16	18.5	18.2	22.2	15.7	21.6	21.2	22.2	16.4	18.5	20.4
B cell
	Fresh					Expanded
4	52.3	53.7	48.2	50	52.4	51.9	60.5	55.4	66.7	61.4
8	42.8	30.6	48.5	45.6	46.9	52.5	45.9	40.9	30.2	34.8
12	39.3	33.9	43.4	29.2	37.6	37.1	37.4	43.7	41.2	10.3
16	52.5	32.1	35.3	36.2	35	29.4	35.7	48	37.1	28.1

## Sheet: F1F
Lin-
Fresh	Expanded
8.21	7.27
6.66	9.12
4.65	7.98
7.12	8.17
5.55	6.77
KSL
Fresh	Expanded
0.23	0.21
0.21	0.22
0.33	0.32
0.12	0.43
0.15	0.18
CD34-KSL
Fresh	Expanded
0.056	0.046
0.062	0.016
0.035	0.038
0.027	0.045
0.028	0.053

## Sheet: F1G
	Fresh					Expanded
Week 4	56.7	45.6	56.7	52.1	40.5	78.3	82.6	67.8	77.2	78.2
Week 8	56.4	52.4	55.5	40.6	57.7	75.2	79.2	80.2	76.8	67.7
Week 12	64.3	45.5	51	45.5	59.5	78.6	75.5	65.3	79.9	82
Week 16	59	43.5	58.3	54.3	61.2	78.3	66.6	78	77.7	82.6

## Sheet: F1H
Lin-
Fresh	Expanded
4.56	5.32
5.32	7.32
3.98	6.84
5.33	4.67
6.62	5.43
KSL
Fresh	Expanded
0.32	0.38
0.22	0.54
0.28	0.61
0.34	0.38
0.44	0.44
CD34-KSL
Fresh	Expanded
0.082	0.071
0.052	0.088
0.032	0.1
0.037	0.054
0.053	0.073

## Sheet: F1I
	Myeloid cell	T cell	B cell			Myeloid cell	T cell	B cell
Fresh 10e3 mouse1	0.026312	0	0.065688		Expanded 10e3 mouse1	0.0266667	0	0.373333
Fresh 10e3 mouse2	0	0	0.06		Expanded 10e3 mouse2	0	0	0.029
Fresh 10e3 mouse3	0.0675368	0.0790972	0.473366		Expanded 10e3 mouse3	3.9722	0.0568779	0.480919
Fresh 10e3 mouse4	1.33568	0.0392043	0.825114		Expanded 10e3 mouse4	0	0	0.27
Fresh 10e3 mouse5	0	0	0.32		Expanded 10e3 mouse5	0.0291662	0	0.640834
Fresh 10e3 mouse6	0.01275	0	0.03825		Expanded 10e3 mouse6	0.0570234	0	0.512977
Fresh 10e3 mouse7	0.00429	0.00429	0.00429
Fresh 10e3 mouse8	0.023373	0.0116585	0.104969			Myeloid cell	T cell	B cell
					Expanded 10e4 mouse1	4.77426	3.23718	14.7886
	Myeloid cell	T cell	B cell		Expanded 10e4 mouse2	5.55777	3.5632	1.57903
Fresh 10e4 mouse1	1.91229	2.29229	0.105421		Expanded 10e4 mouse3	84.1063	0.390009	0.703712
Fresh 10e4 mouse2	0.194502	1.38425	3.52125		Expanded 10e4 mouse4	0.583816	4.16414	6.15204
Fresh 10e4 mouse3	8.31085	3.60866	3.7805		Expanded 10e4 mouse5	14.5721	8.4498	27.7781
Fresh 10e4 mouse4	0.469903	4.87607	2.15403		Expanded 10e4 mouse6	14.6557	22.8942	48.6501
Fresh 10e4 mouse5	0.371268	3.05706	4.42168		Expanded 10e4 mouse7	0.527919	3.49624	9.87584
	Myeloid cell	T cell	B cell			Myeloid cell	T cell	B cell
Fresh 10e5 mouse1	8.42305	7.41732	25.0596		Expanded 10e5 mouse1	9.52309	13.9563	57.2207
Fresh 10e5 mouse2	11.5805	12.5541	27.4653		Expanded 10e5 mouse2	19.7773	6.16923	53.5534
Fresh 10e5 mouse3	19.4693	21.8293	32.3014		Expanded 10e5 mouse3	68.5551	7.51276	12.2322
Fresh 10e5 mouse4	56.5219	4.98446	31.6936		Expanded 10e5 mouse4	11.8468	23.9511	47.9022
					Expanded 10e5 mouse5	15.7436	13.8353	48.8211
					Expanded 10e5 mouse6	10.9624	16.6497	53.9879

## Sheet: F2A
	Fresh					Expanded
Week 4	58.6	60.9	57.4	53.2	59	92.5	92.7	90.4	91.9	90.3
Week 8	52.4	40.3	57	55	63.8	86	89.1	87.7	89.7	88.7
Week 12	56.7	56.9	57.1	31.9	69.5	79	84.9	84.4	88.9	89.8
Week 16	63.9	63.4	59.1	26.2	56.9	91.3	69.5	82.9	77.8	77.2

## Sheet: F2B
Myeloid cell
	Fresh					Expanded
Week 4	22.2	25.4	30.3	21.2	10.6	14.5	28.8	33.3	15.6	17.8
Week 8	30.3	43.2	33.4	28.4	34.4	34.4	33.1	42.1	35.6	42.6
Week 12	30.4	35.5	40.1	35.6	43.2	34.5	41.2	35.6	28.3	43.4
Week 16	30.2	42.3	33.3	34.7	36.5	40.6	38.5	31.6	40.6	50.5
T cell
	Fresh					Expanded
Week 4	15.5	17.4	9.6	10.5	5.6	5.4	8.2	10.2	5.6	7.2
Week 8	13.4	17.2	13.3	19.3	16.4	11.2	10.6	16.2	7.8	8.2
Week 12	20.4	20.5	25.4	18	17.5	20.3	18.5	16.6	24.3	24.8
Week 16	20.5	24.5	25.5	17	18.5	20.5	23.2	24.1	18.4	23.3
B cell
	Fresh					Expanded
Week 4	62.3	57.2	60.1	68.3	83.8	80.1	63	56.5	78.8	75
Week 8	56.3	39.6	53.3	52.3	49.2	54.4	56.3	41.7	56.6	49.2
Week 12	49.2	44	34.5	46.4	39.3	45.2	40.3	47.8	47.4	31.8
Week 16	49.3	33.2	41.2	48.3	45	38.9	38.3	44.3	41	26.2

[truncated: 28 more sheets: F2C, F2D, F2E, F2F, F3B, F3C, F3D, F4B, F4C, F4E, F4F, F4H, SF2B, SF2C, SF2E, SF3B, SF3C, SF3D, SF4B, SF4C …]
